# Supplementary material for: Expression of Interferon Regulatory Factor 8 (IRF8) and Its Association with Infections in Dialysis Patients
Source: Cells. 2023 Jul 19;12(14):1892. doi: 10.3390/cells12141892 (PMC10378315; doi:10.3390/cells12141892)
Supplement: Supplementary file 1 [file cells-12-01892-s001.zip]

Archive with 4 entries (4 files):
- Supplementary Figure S1.png
- Supplementary Figure S2.png
- Supplementary Figure S3.png
- Supplementary Tables S1 & S2.pdf
